# Supplementary material for: A novel analytical method, Birth Date Selection Mapping, detects response of the Angus (Bos taurus) genome to selection on complex traits
Source: BMC Genomics. 2012 Nov 9;13:606. doi: 10.1186/1471-2164-13-606 (PMC3532096; doi:10.1186/1471-2164-13-606)
Supplement: Additional file 2 — Chart of enriched GO terms in Excel xlsx format. We included charts for DAVID’s GOTERM_BP_FAT (lower levels of biological process ontology), GOTERM_BP_ALL (all levels of biological process ontology), GOTERM_BP_2 (2nd level of biological process ontology), GOTERM_BP_3 (3rd level of biological process ontology), GOTERM_BP_4 (4th level of biological process ontology), GOTERM_BP_5 (5th level of biological process ontology), GOTERM_CC_FAT (lower levels of cellular component ontology), GOTERM_MF_FAT (lower levels of molecular function ontology), and KEGG_PATHWAY with each as an individual tab in the file. We supplied the DAVID resources with a list of 2,074 genes annotated in the UMD 3.1 assembly. [file 1471-2164-13-606-S2.xlsx]

## Sheet: GOTERM_BP_FAT
Category	Term	Count	%	P-Value	Fold Enrichment	Benjamini
GOTERM_BP_FAT	organ growth	4	0	0.0092	8.1	1
GOTERM_BP_FAT	oxygen transport	5	0.1	0.013	5.1	1
GOTERM_BP_FAT	glutamine family amino acid metabolic process	8	0.1	0.016	2.9	1
GOTERM_BP_FAT	cell proliferation	17	0.2	0.019	1.9	1
GOTERM_BP_FAT	citrulline metabolic process	3	0	0.019	12.1	1
GOTERM_BP_FAT	detection of bacterium	3	0	0.019	12.1	1
GOTERM_BP_FAT	peptidyl-citrulline biosynthetic process from peptidyl-arginine	3	0	0.019	12.1	1
GOTERM_BP_FAT	citrulline biosynthetic process	3	0	0.019	12.1	1
GOTERM_BP_FAT	fatty acid metabolic process	17	0.2	0.024	1.8	1
GOTERM_BP_FAT	translation	34	0.4	0.026	1.5	1
GOTERM_BP_FAT	gas transport	5	0.1	0.03	4	1
GOTERM_BP_FAT	regulation of response to biotic stimulus	4	0	0.032	5.4	1
GOTERM_BP_FAT	fat-soluble vitamin metabolic process	5	0.1	0.037	3.8	1
GOTERM_BP_FAT	antigen processing and presentation of peptide or polysaccharide antigen via MHC class II	5	0.1	0.046	3.6	1
GOTERM_BP_FAT	dicarboxylic acid transport	4	0	0.056	4.4	1
GOTERM_BP_FAT	insulin-like growth factor receptor signaling pathway	3	0	0.057	7.3	1
GOTERM_BP_FAT	ectoderm development	9	0.1	0.061	2.1	1
GOTERM_BP_FAT	leukocyte mediated immunity	8	0.1	0.073	2.2	1
GOTERM_BP_FAT	response to inorganic substance	8	0.1	0.073	2.2	1
GOTERM_BP_FAT	peptidyl-arginine modification	3	0	0.081	6.1	1
GOTERM_BP_FAT	vitamin metabolic process	7	0.1	0.088	2.2	1
GOTERM_BP_FAT	response to metal ion	5	0.1	0.089	2.9	1
GOTERM_BP_FAT	extracellular matrix organization	9	0.1	0.093	1.9	1
GOTERM_BP_FAT	male gamete generation	12	0.1	0.094	1.7	1
GOTERM_BP_FAT	spermatogenesis	12	0.1	0.094	1.7	1

## Sheet: GOTERM_BP_ALL
Category	Term	Count	%	P-Value	Fold Enrichment	Benjamini
GOTERM_BP_ALL	primary metabolic process	321	3.5	0.056	1.1	1
GOTERM_BP_ALL	cellular metabolic process	295	3.2	0.083	1.1	1
GOTERM_BP_ALL	regulation of cellular process	262	2.8	0.069	1.1	1
GOTERM_BP_ALL	cellular protein metabolic process	134	1.4	0.08	1.1	1
GOTERM_BP_ALL	cellular biosynthetic process	129	1.4	0.084	1.1	1
GOTERM_BP_ALL	cellular ketone metabolic process	46	0.5	0.00062	1.7	0.38
GOTERM_BP_ALL	oxoacid metabolic process	45	0.5	0.00057	1.7	0.73
GOTERM_BP_ALL	carboxylic acid metabolic process	45	0.5	0.00057	1.7	0.73
GOTERM_BP_ALL	organic acid metabolic process	45	0.5	0.0006	1.7	0.5
GOTERM_BP_ALL	translation	34	0.4	0.026	1.5	0.99
GOTERM_BP_ALL	cellular lipid metabolic process	32	0.3	0.066	1.4	1
GOTERM_BP_ALL	amine metabolic process	28	0.3	0.027	1.5	0.99
GOTERM_BP_ALL	cellular amine metabolic process	25	0.3	0.015	1.7	0.99
GOTERM_BP_ALL	cellular amino acid and derivative metabolic process	25	0.3	0.056	1.5	1
GOTERM_BP_ALL	cellular amino acid metabolic process	24	0.3	0.0012	2.1	0.51
GOTERM_BP_ALL	monocarboxylic acid metabolic process	22	0.2	0.023	1.7	0.99
GOTERM_BP_ALL	cell proliferation	17	0.2	0.019	1.9	0.99
GOTERM_BP_ALL	fatty acid metabolic process	17	0.2	0.024	1.8	0.99
GOTERM_BP_ALL	spermatogenesis	12	0.1	0.093	1.7	1
GOTERM_BP_ALL	male gamete generation	12	0.1	0.093	1.7	1
GOTERM_BP_ALL	ectoderm development	9	0.1	0.06	2.1	1
GOTERM_BP_ALL	extracellular matrix organization	9	0.1	0.093	1.9	1
GOTERM_BP_ALL	glutamine family amino acid metabolic process	8	0.1	0.016	2.9	0.99
GOTERM_BP_ALL	leukocyte mediated immunity	8	0.1	0.072	2.2	1
GOTERM_BP_ALL	response to inorganic substance	8	0.1	0.072	2.2	1
GOTERM_BP_ALL	vitamin metabolic process	7	0.1	0.088	2.2	1
GOTERM_BP_ALL	oxygen transport	5	0.1	0.013	5.1	0.99
GOTERM_BP_ALL	gas transport	5	0.1	0.03	4.1	0.99
GOTERM_BP_ALL	fat-soluble vitamin metabolic process	5	0.1	0.037	3.8	0.99
GOTERM_BP_ALL	antigen processing and presentation of peptide or polysaccharide antigen via MHC class II	5	0.1	0.045	3.6	1
GOTERM_BP_ALL	response to metal ion	5	0.1	0.088	2.9	1
GOTERM_BP_ALL	organ growth	4	0	0.0092	8.1	0.99
GOTERM_BP_ALL	regulation of response to biotic stimulus	4	0	0.032	5.4	0.99
GOTERM_BP_ALL	dicarboxylic acid transport	4	0	0.055	4.4	1
GOTERM_BP_ALL	peptidyl-citrulline biosynthetic process from peptidyl-arginine	3	0	0.019	12.2	0.99
GOTERM_BP_ALL	detection of bacterium	3	0	0.019	12.2	0.99
GOTERM_BP_ALL	citrulline metabolic process	3	0	0.019	12.2	0.99
GOTERM_BP_ALL	citrulline biosynthetic process	3	0	0.019	12.2	0.99
GOTERM_BP_ALL	insulin-like growth factor receptor signaling pathway	3	0	0.057	7.3	1
GOTERM_BP_ALL	peptidyl-arginine modification	3	0	0.081	6.1	1

## Sheet: GOTERM_BP_2
Category	Term	Count	%	P-Value	Fold Enrichment	Benjamini
GOTERM_BP_2	organ growth	4	0	0.0093	8.1	0.81
GOTERM_BP_2	cell proliferation	17	0.2	0.02	1.9	0.83
GOTERM_BP_2	primary metabolic process	321	3.5	0.064	1.1	0.98
GOTERM_BP_2	regulation of cellular process	262	2.8	0.077	1.1	0.97
GOTERM_BP_2	cellular metabolic process	295	3.2	0.095	1.1	0.97

## Sheet: GOTERM_BP_3
Category	Term	Count	%	P-Value	Fold Enrichment	Benjamini
GOTERM_BP_3	organic acid metabolic process	45	0.5	0.0008	1.7	0.37
GOTERM_BP_3	cellular ketone metabolic process	46	0.5	0.00083	1.6	0.22
GOTERM_BP_3	gas transport	5	0.1	0.031	4	1
GOTERM_BP_3	amine metabolic process	28	0.3	0.031	1.5	0.99
GOTERM_BP_3	regulation of response to biotic stimulus	4	0	0.033	5.3	0.98
GOTERM_BP_3	antigen processing and presentation of peptide or polysaccharide antigen via MHC class II	5	0.1	0.048	3.5	0.99
GOTERM_BP_3	cellular amino acid and derivative metabolic process	25	0.3	0.065	1.4	1
GOTERM_BP_3	cellular lipid metabolic process	32	0.3	0.076	1.3	1
GOTERM_BP_3	response to inorganic substance	8	0.1	0.077	2.1	0.99
GOTERM_BP_3	leukocyte mediated immunity	8	0.1	0.077	2.1	0.99
GOTERM_BP_3	vitamin metabolic process	7	0.1	0.093	2.2	1
GOTERM_BP_3	extracellular matrix organization	9	0.1	0.099	1.9	1

## Sheet: GOTERM_BP_4
Category	Term	Count	%	P-Value	Fold Enrichment	Benjamini
GOTERM_BP_4	oxoacid metabolic process	45	0.5	0.0008	1.7	0.56
GOTERM_BP_4	cellular amino acid metabolic process	24	0.3	0.0015	2	0.55
GOTERM_BP_4	oxygen transport	5	0.1	0.014	5	0.99
GOTERM_BP_4	cellular amine metabolic process	25	0.3	0.018	1.6	0.99
GOTERM_BP_4	detection of bacterium	3	0	0.02	11.9	0.98
GOTERM_BP_4	fatty acid metabolic process	17	0.2	0.028	1.8	0.99
GOTERM_BP_4	gas transport	5	0.1	0.032	4	0.99
GOTERM_BP_4	translation	34	0.4	0.032	1.4	0.98
GOTERM_BP_4	regulation of response to biotic stimulus	4	0	0.033	5.3	0.98
GOTERM_BP_4	fat-soluble vitamin metabolic process	5	0.1	0.039	3.7	0.98
GOTERM_BP_4	ectoderm development	9	0.1	0.066	2.1	1
GOTERM_BP_4	cellular lipid metabolic process	32	0.3	0.078	1.3	1
GOTERM_BP_4	leukocyte mediated immunity	8	0.1	0.078	2.1	1
GOTERM_BP_4	response to metal ion	5	0.1	0.093	2.8	1

## Sheet: GOTERM_BP_5
Category	Term	Count	%	P-Value	Fold Enrichment	Benjamini
GOTERM_BP_5	carboxylic acid metabolic process	45	0.5	0.0013	1.6	0.79
GOTERM_BP_5	cellular amino acid metabolic process	24	0.3	0.0021	2	0.72
GOTERM_BP_5	oxygen transport	5	0.1	0.015	4.8	1
GOTERM_BP_5	glutamine family amino acid metabolic process	8	0.1	0.02	2.8	1
GOTERM_BP_5	citrulline metabolic process	3	0	0.021	11.6	0.99
GOTERM_BP_5	detection of bacterium	3	0	0.021	11.6	0.99
GOTERM_BP_5	citrulline biosynthetic process	3	0	0.021	11.6	0.99
GOTERM_BP_5	cellular amine metabolic process	25	0.3	0.023	1.6	0.99
GOTERM_BP_5	fatty acid metabolic process	17	0.2	0.033	1.7	1
GOTERM_BP_5	translation	34	0.4	0.042	1.4	1
GOTERM_BP_5	dicarboxylic acid transport	4	0	0.062	4.2	1
GOTERM_BP_5	ectoderm development	9	0.1	0.074	2	1

## Sheet: GOTERM_CC_FAT
Category	Term	Count	%	P-Value	Fold Enrichment	Benjamini
GOTERM_CC_FAT	extracellular matrix part	14	0.2	0.00044	3.1	0.15
GOTERM_CC_FAT	cytosol	36	0.4	0.0089	1.5	0.81
GOTERM_CC_FAT	ribosomal subunit	10	0.1	0.023	2.4	0.95
GOTERM_CC_FAT	basement membrane	8	0.1	0.027	2.7	0.92
GOTERM_CC_FAT	cytosolic part	11	0.1	0.031	2.1	0.9
GOTERM_CC_FAT	fibril	3	0	0.037	9	0.91
GOTERM_CC_FAT	hemoglobin complex	4	0	0.044	4.8	0.91
GOTERM_CC_FAT	MHC class II protein complex	5	0.1	0.047	3.5	0.9
GOTERM_CC_FAT	ribosome	24	0.3	0.075	1.4	0.96
GOTERM_CC_FAT	receptor complex	9	0.1	0.091	1.9	0.97
GOTERM_CC_FAT	cytoplasmic membrane-bounded vesicle	25	0.3	0.095	1.4	0.97

## Sheet: GOTERM_MF_FAT
Category	Term	Count	%	P-Value	Fold Enrichment	Benjamini
GOTERM_MF_FAT	acetylgalactosaminyltransferase activity	4	0	0.002	12.3	0.78
GOTERM_MF_FAT	RNA binding	44	0.5	0.0029	1.6	0.66
GOTERM_MF_FAT	hydrolase activity, acting on carbon-nitrogen (but not peptide) bonds, in linear amidines	5	0.1	0.0039	6.8	0.62
GOTERM_MF_FAT	manganese ion binding	12	0.1	0.015	2.3	0.94
GOTERM_MF_FAT	O-acyltransferase activity	6	0.1	0.016	3.9	0.9
GOTERM_MF_FAT	oxygen binding	5	0.1	0.017	4.7	0.88
GOTERM_MF_FAT	protein-arginine deiminase activity	3	0	0.019	12.3	0.87
GOTERM_MF_FAT	polypeptide N-acetylgalactosaminyltransferase activity	3	0	0.019	12.3	0.87
GOTERM_MF_FAT	carnitine O-acyltransferase activity	3	0	0.019	12.3	0.87
GOTERM_MF_FAT	oxygen transporter activity	4	0	0.022	6.1	0.87
GOTERM_MF_FAT	acyl-CoA binding	4	0	0.031	5.5	0.93
GOTERM_MF_FAT	lipid binding	26	0.3	0.038	1.5	0.94
GOTERM_MF_FAT	dicarboxylic acid transmembrane transporter activity	4	0	0.042	4.9	0.94
GOTERM_MF_FAT	carboxylic acid binding	10	0.1	0.057	2	0.97
GOTERM_MF_FAT	transcription repressor activity	12	0.1	0.058	1.8	0.97
GOTERM_MF_FAT	structural constituent of ribosome	21	0.2	0.062	1.5	0.97
GOTERM_MF_FAT	phospholipid binding	12	0.1	0.067	1.8	0.97
GOTERM_MF_FAT	nucleoside-triphosphatase regulator activity	25	0.3	0.075	1.4	0.97
GOTERM_MF_FAT	GTPase regulator activity	24	0.3	0.087	1.4	0.98
GOTERM_MF_FAT	heat shock protein binding	9	0.1	0.088	1.9	0.98
GOTERM_MF_FAT	oxidoreductase activity, acting on single donors with incorporation of molecular oxygen	6	0.1	0.092	2.5	0.98
GOTERM_MF_FAT	polysaccharide binding	10	0.1	0.098	1.8	0.98
GOTERM_MF_FAT	pattern binding	10	0.1	0.098	1.8	0.98
GOTERM_MF_FAT	monocarboxylic acid binding	5	0.1	0.098	2.8	0.97

## Sheet: KEGG_PATHWAY
Category	Term	Count	%	P-Value	Fold Enrichment	Benjamini
KEGG_PATHWAY	Antigen processing and presentation	14	0.2	0.0033	2.5	0.44
KEGG_PATHWAY	Olfactory transduction	62	0.7	0.011	1.3	0.62
KEGG_PATHWAY	Type I diabetes mellitus	8	0.1	0.042	2.4	0.91
KEGG_PATHWAY	Spliceosome	17	0.2	0.049	1.7	0.88
KEGG_PATHWAY	PPAR signaling pathway	11	0.1	0.052	1.9	0.84
KEGG_PATHWAY	Systemic lupus erythematosus	16	0.2	0.061	1.6	0.84
KEGG_PATHWAY	Adipocytokine signaling pathway	10	0.1	0.079	1.9	0.87
KEGG_PATHWAY	RNA degradation	9	0.1	0.08	2	0.83
KEGG_PATHWAY	Intestinal immune network for IgA production	8	0.1	0.096	2	0.85
