# Supplementary material for: A novel analytical method, Birth Date Selection Mapping, detects response of the Angus (Bos taurus) genome to selection on complex traits
Source: BMC Genomics. 2012 Nov 9;13:606. doi: 10.1186/1471-2164-13-606 (PMC3532096; doi:10.1186/1471-2164-13-606)
Supplement: Additional file 3 — Chart of enriched GO terms in Excel xlsx format. We included charts for DAVID’s GOTERM_BP_FAT, GOTERM_BP_ALL, GOTERM_BP_1, GOTERM_BP_2, GOTERM_BP_3, GOTERM_BP_4, GOTERM_BP_5, GOTERM_CC_FAT, GOTERM_MF_FAT, and KEGG_PATHWAY with each as an individual tab in the file. We supplied the DAVID resources with a list of 1,996 genes annotated in the UMD 3.1 assembly. [file 1471-2164-13-606-S3.xlsx]

## Sheet: GOTERM_BP_FAT
Category	Term	Count	%	P-Value	Fold Enrichment	Benjamini
GOTERM_BP_FAT	response to inorganic substance	12	0.1	0.0007	3.3	0.81
GOTERM_BP_FAT	translation	38	0.4	0.0022	1.7	0.93
GOTERM_BP_FAT	organic anion transport	6	0.1	0.0037	5.3	0.94
GOTERM_BP_FAT	calcium-mediated signaling	5	0.1	0.006	6.2	0.97
GOTERM_BP_FAT	response to reactive oxygen species	7	0.1	0.0083	3.8	0.98
GOTERM_BP_FAT	response to superoxide	4	0	0.0087	8.2	0.97
GOTERM_BP_FAT	response to oxygen radical	4	0	0.014	7.1	0.99
GOTERM_BP_FAT	peptidyl-threonine modification	4	0	0.014	7.1	0.99
GOTERM_BP_FAT	regulation of cellular component biogenesis	10	0.1	0.015	2.5	0.99
GOTERM_BP_FAT	regulation of nervous system development	11	0.1	0.017	2.3	0.99
GOTERM_BP_FAT	regulation of small GTPase mediated signal transduction	22	0.2	0.022	1.7	0.99
GOTERM_BP_FAT	superoxide metabolic process	5	0.1	0.022	4.4	0.99
GOTERM_BP_FAT	cellular response to reactive oxygen species	5	0.1	0.022	4.4	0.99
GOTERM_BP_FAT	response to oxidative stress	11	0.1	0.026	2.2	0.99
GOTERM_BP_FAT	ribonucleoside triphosphate biosynthetic process	14	0.2	0.026	1.9	0.99
GOTERM_BP_FAT	purine nucleoside triphosphate biosynthetic process	14	0.2	0.026	1.9	0.99
GOTERM_BP_FAT	purine ribonucleoside triphosphate biosynthetic process	14	0.2	0.026	1.9	0.99
GOTERM_BP_FAT	mitochondrial transport	7	0.1	0.026	3	0.99
GOTERM_BP_FAT	nucleoside triphosphate biosynthetic process	14	0.2	0.028	1.9	0.99
GOTERM_BP_FAT	phospholipid transport	6	0.1	0.028	3.4	0.98
GOTERM_BP_FAT	B cell homeostasis	4	0	0.03	5.5	0.99
GOTERM_BP_FAT	regulation of cell projection organization	6	0.1	0.034	3.2	0.99
GOTERM_BP_FAT	purine ribonucleotide biosynthetic process	15	0.2	0.034	1.8	0.99
GOTERM_BP_FAT	positive regulation of transport	12	0.1	0.034	2	0.98
GOTERM_BP_FAT	regulation of synaptogenesis	3	0	0.035	9.3	0.98
GOTERM_BP_FAT	regulation of synapse organization	3	0	0.035	9.3	0.98
GOTERM_BP_FAT	regulation of synapse structure and activity	3	0	0.035	9.3	0.98
GOTERM_BP_FAT	extracellular matrix organization	10	0.1	0.038	2.2	0.98
GOTERM_BP_FAT	negative regulation of cell cycle	6	0.1	0.04	3.1	0.98
GOTERM_BP_FAT	response to ethanol	4	0	0.041	4.9	0.98
GOTERM_BP_FAT	lipid transport	12	0.1	0.044	1.9	0.99
GOTERM_BP_FAT	regulation of neurogenesis	9	0.1	0.045	2.2	0.98
GOTERM_BP_FAT	positive regulation of lymphocyte activation	10	0.1	0.046	2.1	0.98
GOTERM_BP_FAT	glutamine family amino acid metabolic process	7	0.1	0.046	2.6	0.98
GOTERM_BP_FAT	lipid localization	13	0.1	0.046	1.8	0.98
GOTERM_BP_FAT	phosphate metabolic process	65	0.7	0.047	1.2	0.98
GOTERM_BP_FAT	phosphorus metabolic process	65	0.7	0.047	1.2	0.98
GOTERM_BP_FAT	ribonucleoside triphosphate metabolic process	14	0.2	0.047	1.8	0.97
GOTERM_BP_FAT	purine ribonucleoside triphosphate metabolic process	14	0.2	0.047	1.8	0.97
GOTERM_BP_FAT	nucleoside triphosphate metabolic process	15	0.2	0.048	1.7	0.97
GOTERM_BP_FAT	ribonucleotide biosynthetic process	15	0.2	0.048	1.7	0.97
GOTERM_BP_FAT	purine nucleotide biosynthetic process	16	0.2	0.049	1.7	0.97
GOTERM_BP_FAT	response to protein stimulus	8	0.1	0.049	2.4	0.97
GOTERM_BP_FAT	purine nucleoside triphosphate metabolic process	14	0.2	0.051	1.8	0.97
GOTERM_BP_FAT	dicarboxylic acid transport	4	0	0.053	4.5	0.97
GOTERM_BP_FAT	lipoprotein metabolic process	8	0.1	0.055	2.3	0.97
GOTERM_BP_FAT	removal of superoxide radicals	3	0	0.055	7.4	0.97
GOTERM_BP_FAT	cellular response to stress	27	0.3	0.059	1.4	0.97
GOTERM_BP_FAT	response to drug	7	0.1	0.059	2.5	0.97
GOTERM_BP_FAT	ATP biosynthetic process	12	0.1	0.06	1.8	0.97
GOTERM_BP_FAT	phosphorylation	53	0.6	0.062	1.3	0.97
GOTERM_BP_FAT	regionalization	11	0.1	0.062	1.9	0.97
GOTERM_BP_FAT	regulation of cellular localization	13	0.1	0.065	1.7	0.97
GOTERM_BP_FAT	anterior/posterior pattern formation	9	0.1	0.066	2.1	0.97
GOTERM_BP_FAT	positive regulation of cell proliferation	19	0.2	0.067	1.5	0.97
GOTERM_BP_FAT	extracellular structure organization	11	0.1	0.067	1.9	0.97
GOTERM_BP_FAT	purine nucleotide metabolic process	17	0.2	0.069	1.6	0.97
GOTERM_BP_FAT	purine ribonucleotide metabolic process	15	0.2	0.07	1.6	0.97
GOTERM_BP_FAT	cellular response to oxidative stress	5	0.1	0.072	3.1	0.97
GOTERM_BP_FAT	regulation of stress-activated protein kinase signaling pathway	5	0.1	0.072	3.1	0.97
GOTERM_BP_FAT	protein modification by small protein conjugation	9	0.1	0.072	2	0.97
GOTERM_BP_FAT	positive regulation of macromolecule metabolic process	33	0.4	0.074	1.3	0.97
GOTERM_BP_FAT	organ growth	3	0	0.078	6.2	0.97
GOTERM_BP_FAT	peptidyl-threonine phosphorylation	3	0	0.078	6.2	0.97
GOTERM_BP_FAT	embryonic organ morphogenesis	8	0.1	0.081	2.1	0.97
GOTERM_BP_FAT	second-messenger-mediated signaling	8	0.1	0.081	2.1	0.97
GOTERM_BP_FAT	regulation of cell proliferation	30	0.3	0.081	1.3	0.97
GOTERM_BP_FAT	regulation of neuron differentiation	7	0.1	0.082	2.3	0.97
GOTERM_BP_FAT	positive regulation of leukocyte activation	10	0.1	0.082	1.9	0.97
GOTERM_BP_FAT	intracellular signaling cascade	50	0.6	0.082	1.2	0.97
GOTERM_BP_FAT	regulation of lymphocyte activation	11	0.1	0.084	1.8	0.97
GOTERM_BP_FAT	positive regulation of protein transport	5	0.1	0.084	2.9	0.97
GOTERM_BP_FAT	unsaturated fatty acid biosynthetic process	5	0.1	0.084	2.9	0.97
GOTERM_BP_FAT	icosanoid biosynthetic process	5	0.1	0.084	2.9	0.97
GOTERM_BP_FAT	organic acid biosynthetic process	13	0.1	0.084	1.7	0.97
GOTERM_BP_FAT	carboxylic acid biosynthetic process	13	0.1	0.084	1.7	0.97
GOTERM_BP_FAT	regulation of protein kinase cascade	13	0.1	0.09	1.7	0.97
GOTERM_BP_FAT	limb morphogenesis	7	0.1	0.09	2.2	0.97
GOTERM_BP_FAT	appendage morphogenesis	7	0.1	0.09	2.2	0.97
GOTERM_BP_FAT	ribonucleotide metabolic process	15	0.2	0.093	1.6	0.97
GOTERM_BP_FAT	positive regulation of cellular biosynthetic process	28	0.3	0.094	1.3	0.97
GOTERM_BP_FAT	positive regulation of cell activation	10	0.1	0.095	1.8	0.97
GOTERM_BP_FAT	ATP metabolic process	12	0.1	0.096	1.7	0.97
GOTERM_BP_FAT	regulation of neuron projection development	4	0	0.098	3.5	0.97
GOTERM_BP_FAT	collagen fibril organization	4	0	0.098	3.5	0.97
GOTERM_BP_FAT	peptidyl-serine modification	4	0	0.098	3.5	0.97

## Sheet: GOTERM_BP_ALL
Category	Term	Count	%	P-Value	Fold Enrichment	Benjamini
GOTERM_BP_ALL	cellular process	476	5.3	0.0018	1.1	0.78
GOTERM_BP_ALL	metabolic process	371	4.1	0.058	1.1	0.89
GOTERM_BP_ALL	primary metabolic process	316	3.5	0.034	1.1	0.91
GOTERM_BP_ALL	cellular metabolic process	313	3.5	0.00038	1.2	0.61
GOTERM_BP_ALL	biological regulation	293	3.2	0.037	1.1	0.9
GOTERM_BP_ALL	regulation of biological process	274	3	0.039	1.1	0.9
GOTERM_BP_ALL	regulation of cellular process	265	2.9	0.013	1.1	0.81
GOTERM_BP_ALL	cellular macromolecule metabolic process	218	2.4	0.03	1.1	0.91
GOTERM_BP_ALL	protein metabolic process	165	1.8	0.063	1.1	0.89
GOTERM_BP_ALL	cellular protein metabolic process	145	1.6	0.0023	1.2	0.68
GOTERM_BP_ALL	biosynthetic process	143	1.6	0.0076	1.2	0.77
GOTERM_BP_ALL	cellular biosynthetic process	138	1.5	0.0044	1.2	0.75
GOTERM_BP_ALL	multicellular organismal process	130	1.4	0.037	1.2	0.9
GOTERM_BP_ALL	developmental process	114	1.3	0.0046	1.3	0.72
GOTERM_BP_ALL	multicellular organismal development	101	1.1	0.013	1.2	0.83
GOTERM_BP_ALL	macromolecule biosynthetic process	91	1	0.084	1.2	0.9
GOTERM_BP_ALL	cellular macromolecule biosynthetic process	90	1	0.09	1.2	0.91
GOTERM_BP_ALL	anatomical structure development	84	0.9	0.055	1.2	0.89
GOTERM_BP_ALL	positive regulation of biological process	79	0.9	0.015	1.3	0.81
GOTERM_BP_ALL	system development	79	0.9	0.038	1.2	0.9
GOTERM_BP_ALL	positive regulation of cellular process	74	0.8	0.0034	1.4	0.75
GOTERM_BP_ALL	phosphorus metabolic process	65	0.7	0.04	1.3	0.89
GOTERM_BP_ALL	phosphate metabolic process	65	0.7	0.04	1.3	0.89
GOTERM_BP_ALL	phosphorylation	53	0.6	0.055	1.3	0.89
GOTERM_BP_ALL	intracellular signaling cascade	50	0.6	0.075	1.3	0.9
GOTERM_BP_ALL	regulation of cell communication	48	0.5	0.048	1.3	0.88
GOTERM_BP_ALL	regulation of signal transduction	42	0.5	0.095	1.3	0.91
GOTERM_BP_ALL	response to chemical stimulus	41	0.5	0.074	1.3	0.9
GOTERM_BP_ALL	oxoacid metabolic process	40	0.4	0.0061	1.5	0.75
GOTERM_BP_ALL	carboxylic acid metabolic process	40	0.4	0.0061	1.5	0.75
GOTERM_BP_ALL	organic acid metabolic process	40	0.4	0.0064	1.5	0.74
GOTERM_BP_ALL	cellular ketone metabolic process	40	0.4	0.011	1.5	0.79
GOTERM_BP_ALL	translation	38	0.4	0.002	1.7	0.71
GOTERM_BP_ALL	positive regulation of metabolic process	36	0.4	0.054	1.4	0.89
GOTERM_BP_ALL	regulation of molecular function	35	0.4	0.097	1.3	0.91
GOTERM_BP_ALL	nervous system development	33	0.4	0.045	1.4	0.89
GOTERM_BP_ALL	positive regulation of macromolecule metabolic process	33	0.4	0.067	1.3	0.89
GOTERM_BP_ALL	positive regulation of cellular metabolic process	33	0.4	0.084	1.3	0.9
GOTERM_BP_ALL	regulation of cell proliferation	30	0.3	0.076	1.4	0.9
GOTERM_BP_ALL	positive regulation of cellular biosynthetic process	28	0.3	0.087	1.4	0.91
GOTERM_BP_ALL	positive regulation of biosynthetic process	28	0.3	0.097	1.3	0.91
GOTERM_BP_ALL	cellular response to stress	27	0.3	0.054	1.4	0.89
GOTERM_BP_ALL	heterocycle metabolic process	26	0.3	0.058	1.4	0.89
GOTERM_BP_ALL	cellular amine metabolic process	23	0.3	0.035	1.6	0.9
GOTERM_BP_ALL	regulation of small GTPase mediated signal transduction	22	0.2	0.02	1.7	0.88
GOTERM_BP_ALL	cellular amino acid metabolic process	21	0.2	0.0091	1.8	0.76
GOTERM_BP_ALL	regulation of transport	20	0.2	0.059	1.5	0.88
GOTERM_BP_ALL	positive regulation of cell proliferation	19	0.2	0.063	1.5	0.89
GOTERM_BP_ALL	regulation of cellular component organization	19	0.2	0.077	1.5	0.9
GOTERM_BP_ALL	purine nucleotide metabolic process	17	0.2	0.065	1.6	0.89
GOTERM_BP_ALL	purine nucleotide biosynthetic process	16	0.2	0.046	1.7	0.88
GOTERM_BP_ALL	purine ribonucleotide biosynthetic process	15	0.2	0.032	1.8	0.91
GOTERM_BP_ALL	ribonucleotide biosynthetic process	15	0.2	0.046	1.7	0.88
GOTERM_BP_ALL	nucleoside triphosphate metabolic process	15	0.2	0.046	1.7	0.88
GOTERM_BP_ALL	purine ribonucleotide metabolic process	15	0.2	0.067	1.7	0.89
GOTERM_BP_ALL	ribonucleotide metabolic process	15	0.2	0.088	1.6	0.9
GOTERM_BP_ALL	ribonucleoside triphosphate biosynthetic process	14	0.2	0.024	2	0.9
GOTERM_BP_ALL	purine ribonucleoside triphosphate biosynthetic process	14	0.2	0.024	2	0.9
GOTERM_BP_ALL	purine nucleoside triphosphate biosynthetic process	14	0.2	0.024	2	0.9
GOTERM_BP_ALL	nucleoside triphosphate biosynthetic process	14	0.2	0.026	1.9	0.9
GOTERM_BP_ALL	purine ribonucleoside triphosphate metabolic process	14	0.2	0.045	1.8	0.89
GOTERM_BP_ALL	ribonucleoside triphosphate metabolic process	14	0.2	0.045	1.8	0.89
GOTERM_BP_ALL	purine nucleoside triphosphate metabolic process	14	0.2	0.048	1.8	0.88
GOTERM_BP_ALL	lipid localization	13	0.1	0.044	1.9	0.89
GOTERM_BP_ALL	regulation of cellular localization	13	0.1	0.062	1.8	0.89
GOTERM_BP_ALL	organic acid biosynthetic process	13	0.1	0.081	1.7	0.9
GOTERM_BP_ALL	carboxylic acid biosynthetic process	13	0.1	0.081	1.7	0.9
GOTERM_BP_ALL	regulation of protein kinase cascade	13	0.1	0.086	1.7	0.9
GOTERM_BP_ALL	blood vessel morphogenesis	13	0.1	0.097	1.6	0.91
GOTERM_BP_ALL	response to inorganic substance	12	0.1	0.00065	3.3	0.56
GOTERM_BP_ALL	positive regulation of transport	12	0.1	0.033	2	0.91
GOTERM_BP_ALL	lipid transport	12	0.1	0.042	1.9	0.9
GOTERM_BP_ALL	ATP biosynthetic process	12	0.1	0.057	1.8	0.89
GOTERM_BP_ALL	ATP metabolic process	12	0.1	0.092	1.7	0.91
GOTERM_BP_ALL	regulation of nervous system development	11	0.1	0.016	2.4	0.82
GOTERM_BP_ALL	response to oxidative stress	11	0.1	0.024	2.2	0.9
GOTERM_BP_ALL	regionalization	11	0.1	0.06	1.9	0.88
GOTERM_BP_ALL	extracellular structure organization	11	0.1	0.065	1.9	0.89
GOTERM_BP_ALL	regulation of lymphocyte activation	11	0.1	0.08	1.8	0.9
GOTERM_BP_ALL	regulation of cellular component biogenesis	10	0.1	0.014	2.5	0.82
GOTERM_BP_ALL	extracellular matrix organization	10	0.1	0.036	2.2	0.9
GOTERM_BP_ALL	positive regulation of lymphocyte activation	10	0.1	0.044	2.1	0.9
GOTERM_BP_ALL	positive regulation of leukocyte activation	10	0.1	0.079	1.9	0.9
GOTERM_BP_ALL	positive regulation of cell activation	10	0.1	0.091	1.8	0.91
GOTERM_BP_ALL	regulation of neurogenesis	9	0.1	0.044	2.2	0.9
GOTERM_BP_ALL	anterior/posterior pattern formation	9	0.1	0.064	2.1	0.89
GOTERM_BP_ALL	protein modification by small protein conjugation	9	0.1	0.07	2	0.89
GOTERM_BP_ALL	response to protein stimulus	8	0.1	0.047	2.4	0.88
GOTERM_BP_ALL	lipoprotein metabolic process	8	0.1	0.053	2.3	0.89
GOTERM_BP_ALL	embryonic organ morphogenesis	8	0.1	0.078	2.1	0.9
GOTERM_BP_ALL	second-messenger-mediated signaling	8	0.1	0.078	2.1	0.9
GOTERM_BP_ALL	response to reactive oxygen species	7	0.1	0.008	3.8	0.76
GOTERM_BP_ALL	mitochondrial transport	7	0.1	0.025	3	0.89
GOTERM_BP_ALL	glutamine family amino acid metabolic process	7	0.1	0.044	2.6	0.89
GOTERM_BP_ALL	response to drug	7	0.1	0.057	2.5	0.89
GOTERM_BP_ALL	regulation of neuron differentiation	7	0.1	0.079	2.3	0.9
GOTERM_BP_ALL	limb morphogenesis	7	0.1	0.088	2.2	0.9
GOTERM_BP_ALL	appendage morphogenesis	7	0.1	0.088	2.2	0.9
GOTERM_BP_ALL	organic anion transport	6	0.1	0.0035	5.3	0.71
GOTERM_BP_ALL	phospholipid transport	6	0.1	0.027	3.4	0.9
GOTERM_BP_ALL	regulation of cell projection organization	6	0.1	0.033	3.3	0.9
GOTERM_BP_ALL	negative regulation of cell cycle	6	0.1	0.038	3.1	0.9
GOTERM_BP_ALL	calcium-mediated signaling	5	0.1	0.0058	6.2	0.76
GOTERM_BP_ALL	superoxide metabolic process	5	0.1	0.021	4.5	0.88
GOTERM_BP_ALL	cellular response to reactive oxygen species	5	0.1	0.021	4.5	0.88
GOTERM_BP_ALL	regulation of stress-activated protein kinase signaling pathway	5	0.1	0.071	3.1	0.89
GOTERM_BP_ALL	cellular response to oxidative stress	5	0.1	0.071	3.1	0.89
GOTERM_BP_ALL	unsaturated fatty acid biosynthetic process	5	0.1	0.082	3	0.9
GOTERM_BP_ALL	icosanoid biosynthetic process	5	0.1	0.082	3	0.9
GOTERM_BP_ALL	positive regulation of protein transport	5	0.1	0.082	3	0.9
GOTERM_BP_ALL	response to superoxide	4	0	0.0085	8.3	0.76
GOTERM_BP_ALL	peptidyl-threonine modification	4	0	0.014	7.1	0.83
GOTERM_BP_ALL	response to oxygen radical	4	0	0.014	7.1	0.83
GOTERM_BP_ALL	B cell homeostasis	4	0	0.03	5.5	0.91
GOTERM_BP_ALL	response to ethanol	4	0	0.04	5	0.9
GOTERM_BP_ALL	dicarboxylic acid transport	4	0	0.052	4.5	0.89
GOTERM_BP_ALL	peptidyl-serine modification	4	0	0.096	3.6	0.91
GOTERM_BP_ALL	regulation of neuron projection development	4	0	0.096	3.6	0.91
GOTERM_BP_ALL	collagen fibril organization	4	0	0.096	3.6	0.91
GOTERM_BP_ALL	regulation of synapse structure and activity	3	0	0.034	9.4	0.91
GOTERM_BP_ALL	regulation of synaptogenesis	3	0	0.034	9.4	0.91
GOTERM_BP_ALL	regulation of synapse organization	3	0	0.034	9.4	0.91
GOTERM_BP_ALL	removal of superoxide radicals	3	0	0.054	7.5	0.89
GOTERM_BP_ALL	peptidyl-threonine phosphorylation	3	0	0.077	6.2	0.9
GOTERM_BP_ALL	organ growth	3	0	0.077	6.2	0.9

## Sheet: GOTERM_BP_1
Category	Term	Genes	Count	%	P-Value	Fold Enrichment	Benjamini
GOTERM_BP_1	developmental process		114	1.3	0.0093	1.2	0.18
GOTERM_BP_1	cellular process		476	5.3	0.014	1.1	0.14
GOTERM_BP_1	multicellular organismal process		130	1.4	0.068	1.1	0.39

## Sheet: GOTERM_BP_2
Category	Term	Count	%	P-Value	Fold Enrichment	Benjamini
GOTERM_BP_2	cellular metabolic process	313	3.5	0.0023	1.1	0.35
GOTERM_BP_2	positive regulation of cellular process	74	0.8	0.0067	1.3	0.46
GOTERM_BP_2	regulation of cellular component biogenesis	10	0.1	0.017	2.5	0.65
GOTERM_BP_2	biosynthetic process	143	1.6	0.018	1.2	0.57
GOTERM_BP_2	multicellular organismal development	101	1.1	0.025	1.2	0.6
GOTERM_BP_2	positive regulation of biological process	79	0.9	0.028	1.2	0.58
GOTERM_BP_2	positive regulation of transport	12	0.1	0.039	2	0.65
GOTERM_BP_2	regulation of cellular process	265	2.9	0.042	1.1	0.63
GOTERM_BP_2	positive regulation of metabolic process	36	0.4	0.073	1.3	0.79
GOTERM_BP_2	extracellular structure organization	11	0.1	0.075	1.8	0.76
GOTERM_BP_2	organ growth	3	0	0.081	6.1	0.76
GOTERM_BP_2	anatomical structure development	84	0.9	0.09	1.2	0.76
GOTERM_BP_2	regulation of cellular component organization	19	0.2	0.095	1.5	0.75

## Sheet: GOTERM_BP_3
Category	Term	Count	%	P-Value	Fold Enrichment	Benjamini
GOTERM_BP_3	response to inorganic substance	12	0.1	0.00081	3.2	0.4
GOTERM_BP_3	positive regulation of cellular process	74	0.8	0.0062	1.3	0.86
GOTERM_BP_3	organic acid metabolic process	40	0.4	0.0098	1.5	0.87
GOTERM_BP_3	cellular biosynthetic process	138	1.5	0.01	1.2	0.79
GOTERM_BP_3	cellular ketone metabolic process	40	0.4	0.016	1.5	0.86
GOTERM_BP_3	regulation of cellular component biogenesis	10	0.1	0.017	2.5	0.83
GOTERM_BP_3	regulation of nervous system development	11	0.1	0.019	2.3	0.81
GOTERM_BP_3	positive regulation of biological process	79	0.9	0.025	1.3	0.86
GOTERM_BP_3	response to oxidative stress	11	0.1	0.029	2.2	0.87
GOTERM_BP_3	regulation of cell projection organization	6	0.1	0.036	3.2	0.9
GOTERM_BP_3	regulation of synapse structure and activity	3	0	0.036	9.1	0.88
GOTERM_BP_3	regulation of synapse organization	3	0	0.036	9.1	0.88
GOTERM_BP_3	regulation of synaptogenesis	3	0	0.036	9.1	0.88
GOTERM_BP_3	regulation of cellular process	265	2.9	0.037	1.1	0.86
GOTERM_BP_3	positive regulation of transport	12	0.1	0.038	2	0.85
GOTERM_BP_3	extracellular matrix organization	10	0.1	0.042	2.1	0.85
GOTERM_BP_3	negative regulation of cell cycle	6	0.1	0.042	3	0.83
GOTERM_BP_3	lipid transport	12	0.1	0.049	1.9	0.86
GOTERM_BP_3	lipid localization	13	0.1	0.052	1.8	0.86
GOTERM_BP_3	response to protein stimulus	8	0.1	0.053	2.3	0.85
GOTERM_BP_3	system development	79	0.9	0.062	1.2	0.88
GOTERM_BP_3	response to drug	7	0.1	0.063	2.4	0.87
GOTERM_BP_3	phosphorus metabolic process	65	0.7	0.064	1.2	0.86
GOTERM_BP_3	regulation of cell communication	48	0.5	0.069	1.3	0.87
GOTERM_BP_3	regionalization	11	0.1	0.069	1.9	0.86
GOTERM_BP_3	cellular response to stress	27	0.3	0.07	1.4	0.85
GOTERM_BP_3	regulation of transport	20	0.2	0.072	1.5	0.85
GOTERM_BP_3	positive regulation of metabolic process	36	0.4	0.073	1.3	0.84
GOTERM_BP_3	regulation of cellular localization	13	0.1	0.073	1.7	0.83
GOTERM_BP_3	cellular macromolecule metabolic process	218	2.4	0.074	1.1	0.82
GOTERM_BP_3	heterocycle metabolic process	26	0.3	0.074	1.4	0.81
GOTERM_BP_3	positive regulation of cell proliferation	19	0.2	0.077	1.5	0.81
GOTERM_BP_3	positive regulation of protein transport	5	0.1	0.088	2.9	0.84
GOTERM_BP_3	positive regulation of leukocyte activation	10	0.1	0.09	1.8	0.84
GOTERM_BP_3	positive regulation of macromolecule metabolic process	33	0.4	0.09	1.3	0.83
GOTERM_BP_3	regulation of cellular component organization	19	0.2	0.093	1.5	0.83
GOTERM_BP_3	appendage morphogenesis	7	0.1	0.097	2.2	0.84
GOTERM_BP_3	regulation of cell proliferation	30	0.3	0.098	1.3	0.83

## Sheet: GOTERM_BP_4
Category	Term	Count	%	P-Value	Fold Enrichment	Benjamini
GOTERM_BP_4	translation	38	0.4	0.0021	1.7	0.9
GOTERM_BP_4	cellular protein metabolic process	145	1.6	0.0024	1.2	0.74
GOTERM_BP_4	positive regulation of cellular process	74	0.8	0.0036	1.4	0.74
GOTERM_BP_4	oxoacid metabolic process	40	0.4	0.0065	1.5	0.83
GOTERM_BP_4	response to reactive oxygen species	7	0.1	0.0082	3.8	0.84
GOTERM_BP_4	cellular amino acid metabolic process	21	0.2	0.0095	1.8	0.83
GOTERM_BP_4	regulation of nervous system development	11	0.1	0.016	2.4	0.92
GOTERM_BP_4	superoxide metabolic process	5	0.1	0.022	4.4	0.95
GOTERM_BP_4	mitochondrial transport	7	0.1	0.025	3	0.96
GOTERM_BP_4	phospholipid transport	6	0.1	0.028	3.4	0.96
GOTERM_BP_4	B cell homeostasis	4	0	0.03	5.5	0.95
GOTERM_BP_4	regulation of cell projection organization	6	0.1	0.033	3.2	0.96
GOTERM_BP_4	positive regulation of transport	12	0.1	0.033	2	0.94
GOTERM_BP_4	regulation of synapse organization	3	0	0.035	9.3	0.94
GOTERM_BP_4	regulation of synaptogenesis	3	0	0.035	9.3	0.94
GOTERM_BP_4	cellular amine metabolic process	23	0.3	0.037	1.6	0.94
GOTERM_BP_4	negative regulation of cell cycle	6	0.1	0.039	3.1	0.94
GOTERM_BP_4	response to ethanol	4	0	0.041	5	0.93
GOTERM_BP_4	lipid transport	12	0.1	0.043	1.9	0.93
GOTERM_BP_4	phosphate metabolic process	65	0.7	0.044	1.2	0.93
GOTERM_BP_4	regulation of neurogenesis	9	0.1	0.044	2.2	0.92
GOTERM_BP_4	positive regulation of lymphocyte activation	10	0.1	0.045	2.1	0.91
GOTERM_BP_4	nervous system development	33	0.4	0.047	1.4	0.91
GOTERM_BP_4	regulation of cell communication	48	0.5	0.05	1.3	0.91
GOTERM_BP_4	lipoprotein metabolic process	8	0.1	0.054	2.3	0.92
GOTERM_BP_4	positive regulation of metabolic process	36	0.4	0.056	1.4	0.92
GOTERM_BP_4	regulation of transport	20	0.2	0.061	1.5	0.93
GOTERM_BP_4	regionalization	11	0.1	0.061	1.9	0.93
GOTERM_BP_4	regulation of cellular localization	13	0.1	0.064	1.8	0.93
GOTERM_BP_4	positive regulation of cell proliferation	19	0.2	0.065	1.5	0.92
GOTERM_BP_4	anterior/posterior pattern formation	9	0.1	0.065	2.1	0.92
GOTERM_BP_4	purine nucleotide metabolic process	17	0.2	0.067	1.6	0.92
GOTERM_BP_4	protein metabolic process	165	1.8	0.068	1.1	0.91
GOTERM_BP_4	positive regulation of macromolecule metabolic process	33	0.4	0.071	1.3	0.92
GOTERM_BP_4	cellular response to oxidative stress	5	0.1	0.071	3.1	0.91
GOTERM_BP_4	regulation of stress-activated protein kinase signaling pathway	5	0.1	0.071	3.1	0.91
GOTERM_BP_4	intracellular signaling cascade	50	0.6	0.078	1.2	0.92
GOTERM_BP_4	regulation of cell proliferation	30	0.3	0.078	1.4	0.92
GOTERM_BP_4	embryonic organ morphogenesis	8	0.1	0.08	2.1	0.92
GOTERM_BP_4	positive regulation of leukocyte activation	10	0.1	0.08	1.9	0.91
GOTERM_BP_4	regulation of lymphocyte activation	11	0.1	0.082	1.8	0.91
GOTERM_BP_4	organic acid biosynthetic process	13	0.1	0.083	1.7	0.91
GOTERM_BP_4	positive regulation of protein transport	5	0.1	0.083	3	0.9
GOTERM_BP_4	positive regulation of cellular metabolic process	33	0.4	0.087	1.3	0.91
GOTERM_BP_4	appendage morphogenesis	7	0.1	0.089	2.2	0.91
GOTERM_BP_4	limb morphogenesis	7	0.1	0.089	2.2	0.91
GOTERM_BP_4	positive regulation of cellular biosynthetic process	28	0.3	0.091	1.4	0.91
GOTERM_BP_4	positive regulation of cell activation	10	0.1	0.093	1.8	0.91
GOTERM_BP_4	collagen fibril organization	4	0	0.097	3.5	0.91
GOTERM_BP_4	regulation of neuron projection development	4	0	0.097	3.5	0.91
GOTERM_BP_4	cellular macromolecule biosynthetic process	90	1	0.098	1.2	0.91
GOTERM_BP_4	blood vessel morphogenesis	13	0.1	0.099	1.6	0.91

## Sheet: GOTERM_BP_5
Category	Term	Count	%	P-Value	Fold Enrichment	Benjamini
GOTERM_BP_5	translation	38	0.4	0.003	1.6	0.98
GOTERM_BP_5	organic anion transport	6	0.1	0.004	5.2	0.93
GOTERM_BP_5	cellular protein metabolic process	145	1.6	0.0054	1.2	0.91
GOTERM_BP_5	carboxylic acid metabolic process	40	0.4	0.0092	1.5	0.95
GOTERM_BP_5	cellular amino acid metabolic process	21	0.2	0.012	1.8	0.96
GOTERM_BP_5	response to oxygen radical	4	0	0.015	6.9	0.97
GOTERM_BP_5	cellular response to reactive oxygen species	5	0.1	0.023	4.3	0.99
GOTERM_BP_5	regulation of small GTPase mediated signal transduction	22	0.2	0.026	1.6	0.99
GOTERM_BP_5	mitochondrial transport	7	0.1	0.028	2.9	0.99
GOTERM_BP_5	phospholipid transport	6	0.1	0.03	3.3	0.98
GOTERM_BP_5	nucleoside triphosphate biosynthetic process	14	0.2	0.032	1.9	0.98
GOTERM_BP_5	regulation of synapse structure and activity	3	0	0.036	9.1	0.98
GOTERM_BP_5	regulation of synaptogenesis	3	0	0.036	9.1	0.98
GOTERM_BP_5	positive regulation of transport	12	0.1	0.038	2	0.98
GOTERM_BP_5	negative regulation of cell cycle	6	0.1	0.043	3	0.98
GOTERM_BP_5	cellular amine metabolic process	23	0.3	0.045	1.5	0.98
GOTERM_BP_5	glutamine family amino acid metabolic process	7	0.1	0.05	2.6	0.99
GOTERM_BP_5	regulation of neurogenesis	9	0.1	0.05	2.2	0.98
GOTERM_BP_5	positive regulation of lymphocyte activation	10	0.1	0.05	2.1	0.98
GOTERM_BP_5	ribonucleotide biosynthetic process	15	0.2	0.055	1.7	0.98
GOTERM_BP_5	dicarboxylic acid transport	4	0	0.056	4.4	0.98
GOTERM_BP_5	purine nucleotide biosynthetic process	16	0.2	0.056	1.7	0.97
GOTERM_BP_5	removal of superoxide radicals	3	0	0.057	7.3	0.97
GOTERM_BP_5	purine nucleoside triphosphate metabolic process	14	0.2	0.057	1.7	0.97
GOTERM_BP_5	anterior/posterior pattern formation	9	0.1	0.073	2	0.98
GOTERM_BP_5	regulation of stress-activated protein kinase signaling pathway	5	0.1	0.076	3	0.99
GOTERM_BP_5	positive regulation of cell proliferation	19	0.2	0.077	1.5	0.98
GOTERM_BP_5	phosphorylation	53	0.6	0.079	1.2	0.98
GOTERM_BP_5	purine ribonucleotide metabolic process	15	0.2	0.079	1.6	0.98
GOTERM_BP_5	embryonic organ morphogenesis	8	0.1	0.088	2.1	0.99
GOTERM_BP_5	second-messenger-mediated signaling	8	0.1	0.088	2.1	0.99
GOTERM_BP_5	regulation of neuron differentiation	7	0.1	0.088	2.2	0.98
GOTERM_BP_5	positive regulation of macromolecule metabolic process	33	0.4	0.088	1.3	0.98
GOTERM_BP_5	unsaturated fatty acid biosynthetic process	5	0.1	0.089	2.9	0.98
GOTERM_BP_5	positive regulation of protein transport	5	0.1	0.089	2.9	0.98
GOTERM_BP_5	icosanoid biosynthetic process	5	0.1	0.089	2.9	0.98
GOTERM_BP_5	positive regulation of leukocyte activation	10	0.1	0.09	1.8	0.98
GOTERM_BP_5	regulation of lymphocyte activation	11	0.1	0.092	1.8	0.98
GOTERM_BP_5	carboxylic acid biosynthetic process	13	0.1	0.094	1.6	0.98
GOTERM_BP_5	limb morphogenesis	7	0.1	0.097	2.2	0.98
GOTERM_BP_5	regulation of protein kinase cascade	13	0.1	0.1	1.6	0.98

## Sheet: GOTERM_CC_FAT
Category	Term	Count	%	P-Value	Fold Enrichment	Benjamini
GOTERM_CC_FAT	extracellular matrix	27	0.3	0.0024	1.9	0.6
GOTERM_CC_FAT	proteinaceous extracellular matrix	24	0.3	0.0064	1.8	0.71
GOTERM_CC_FAT	extracellular region	93	1	0.0082	1.3	0.65
GOTERM_CC_FAT	ribosomal subunit	10	0.1	0.021	2.4	0.86
GOTERM_CC_FAT	ribosome	26	0.3	0.023	1.6	0.83
GOTERM_CC_FAT	microsome	12	0.1	0.025	2.1	0.8
GOTERM_CC_FAT	vesicular fraction	12	0.1	0.028	2.1	0.78
GOTERM_CC_FAT	cytosol	33	0.4	0.03	1.4	0.76
GOTERM_CC_FAT	nuclear membrane	6	0.1	0.056	2.8	0.91
GOTERM_CC_FAT	small ribosomal subunit	6	0.1	0.064	2.7	0.92
GOTERM_CC_FAT	nuclear body	10	0.1	0.068	1.9	0.91
GOTERM_CC_FAT	extracellular matrix part	9	0.1	0.076	2	0.92
GOTERM_CC_FAT	extracellular region part	44	0.5	0.083	1.3	0.92
GOTERM_CC_FAT	cytosolic small ribosomal subunit	4	0	0.1	3.5	0.94

## Sheet: GOTERM_MF_FAT
Category	Term	Count	%	P-Value	Fold Enrichment	Benjamini
GOTERM_MF_FAT	lipid binding	32	0.4	0.00051	1.9	0.32
GOTERM_MF_FAT	GTPase regulator activity	30	0.3	0.0019	1.8	0.51
GOTERM_MF_FAT	nucleoside-triphosphatase regulator activity	30	0.3	0.0031	1.8	0.54
GOTERM_MF_FAT	enzyme activator activity	20	0.2	0.0064	1.9	0.7
GOTERM_MF_FAT	manganese ion binding	12	0.1	0.011	2.4	0.82
GOTERM_MF_FAT	guanyl-nucleotide exchange factor activity	16	0.2	0.016	1.9	0.88
GOTERM_MF_FAT	structural constituent of ribosome	22	0.2	0.026	1.6	0.94
GOTERM_MF_FAT	hormone activity	13	0.1	0.035	1.9	0.97
GOTERM_MF_FAT	dicarboxylic acid transmembrane transporter activity	4	0	0.038	5.1	0.96
GOTERM_MF_FAT	ATPase activity, coupled to transmembrane movement of ions	10	0.1	0.043	2.1	0.96
GOTERM_MF_FAT	growth factor binding	9	0.1	0.043	2.2	0.95
GOTERM_MF_FAT	ATP binding	95	1.1	0.048	1.2	0.95
GOTERM_MF_FAT	aminophospholipid transporter activity	4	0	0.049	4.6	0.95
GOTERM_MF_FAT	phospholipid-translocating ATPase activity	4	0	0.049	4.6	0.95
GOTERM_MF_FAT	adenyl ribonucleotide binding	95	1.1	0.057	1.2	0.96
GOTERM_MF_FAT	GTPase activator activity	13	0.1	0.063	1.8	0.96
GOTERM_MF_FAT	adenyl nucleotide binding	99	1.1	0.068	1.2	0.96
GOTERM_MF_FAT	purine ribonucleotide binding	117	1.3	0.069	1.1	0.96
GOTERM_MF_FAT	ribonucleotide binding	117	1.3	0.069	1.1	0.96
GOTERM_MF_FAT	structural molecule activity	39	0.4	0.075	1.3	0.96
GOTERM_MF_FAT	phospholipid transporter activity	4	0	0.076	3.9	0.96
GOTERM_MF_FAT	purine nucleoside binding	99	1.1	0.08	1.2	0.96
GOTERM_MF_FAT	purine nucleotide binding	121	1.3	0.088	1.1	0.96
GOTERM_MF_FAT	nucleoside binding	99	1.1	0.092	1.1	0.96
GOTERM_MF_FAT	RNA binding	35	0.4	0.095	1.3	0.96
GOTERM_MF_FAT	primary active transmembrane transporter activity	13	0.1	0.096	1.6	0.96
GOTERM_MF_FAT	P-P-bond-hydrolysis-driven transmembrane transporter activity	13	0.1	0.096	1.6	0.96
GOTERM_MF_FAT	nucleotide binding	141	1.6	0.097	1.1	0.95
GOTERM_MF_FAT	retinol binding	3	0	0.099	5.5	0.95
GOTERM_MF_FAT	retinal binding	3	0	0.099	5.5	0.95

## Sheet: KEGG_PATHWAY
Category	Term	Count	%	P-Value	Fold Enrichment	Benjamini
KEGG_PATHWAY	O-Glycan biosynthesis	8	0.1	0.011	3.1	0.85
KEGG_PATHWAY	Type I diabetes mellitus	9	0.1	0.015	2.7	0.72
KEGG_PATHWAY	Olfactory transduction	58	0.6	0.051	1.3	0.95
KEGG_PATHWAY	Antigen processing and presentation	11	0.1	0.053	1.9	0.91
