# Supplementary material for: A novel analytical method, Birth Date Selection Mapping, detects response of the Angus (Bos taurus) genome to selection on complex traits
Source: BMC Genomics. 2012 Nov 9;13:606. doi: 10.1186/1471-2164-13-606 (PMC3532096; doi:10.1186/1471-2164-13-606)
Supplement: Additional file 4 — Chart of enriched GO terms in Excel xlsx format. We included charts for DAVID’s GOTERM_BP_FAT, GOTERM_BP_ALL, GOTERM_BP_1, GOTERM_BP_2, GOTERM_BP_3, GOTERM_BP_4, GOTERM_BP_5, GOTERM_CC_FAT, GOTERM_MF_FAT, and KEGG_PATHWAY with each as an individual tab in the file. We supplied the DAVID resources with a list of 1,059 genes annotated in the UMD 3.1 assembly. [file 1471-2164-13-606-S4.xlsx]

## Sheet: GOTERM_BP_FAT
Category	Term	Count	%	P-Value	Fold Enrichment	Benjamini
GOTERM_BP_FAT	translation	22	0.5	0.016	1.7	1
GOTERM_BP_FAT	protein folding	11	0.2	0.04	2.1	1
GOTERM_BP_FAT	extracellular structure organization	9	0.2	0.016	2.7	1
GOTERM_BP_FAT	extracellular matrix organization	8	0.2	0.013	3.1	1
GOTERM_BP_FAT	regionalization	8	0.2	0.041	2.5	1
GOTERM_BP_FAT	ectoderm development	7	0.1	0.028	3	1
GOTERM_BP_FAT	leukocyte mediated immunity	6	0.1	0.049	3	1
GOTERM_BP_FAT	response to inorganic substance	6	0.1	0.049	3	1
GOTERM_BP_FAT	coenzyme biosynthetic process	6	0.1	0.053	2.9	1
GOTERM_BP_FAT	epidermis development	6	0.1	0.067	2.7	1
GOTERM_BP_FAT	anterior/posterior pattern formation	6	0.1	0.093	2.5	1
GOTERM_BP_FAT	glutamine family amino acid metabolic process	5	0.1	0.058	3.4	1
GOTERM_BP_FAT	vitamin metabolic process	5	0.1	0.088	2.9	1
GOTERM_BP_FAT	dicarboxylic acid transport	4	0.1	0.011	8.1	1
GOTERM_BP_FAT	antigen processing and presentation of peptide or polysaccharide antigen via MHC class II	4	0.1	0.038	5.2	1
GOTERM_BP_FAT	response to metal ion	4	0.1	0.065	4.2	1
GOTERM_BP_FAT	negative regulation of cell cycle	4	0.1	0.09	3.7	1
GOTERM_BP_FAT	response to unfolded protein	4	0.1	0.099	3.6	1
GOTERM_BP_FAT	negative regulation of cyclin-dependent protein kinase activity	3	0.1	0.047	8.4	1
GOTERM_BP_FAT	glutamate metabolic process	3	0.1	0.071	6.7	1
GOTERM_BP_FAT	heart growth	2	0	0.087	22.3	1
GOTERM_BP_FAT	striated muscle cell proliferation	2	0	0.087	22.3	1
GOTERM_BP_FAT	cardiac muscle cell proliferation	2	0	0.087	22.3	1
GOTERM_BP_FAT	anatomical structure regression	2	0	0.087	22.3	1
GOTERM_BP_FAT	cardiac muscle tissue growth	2	0	0.087	22.3	1
GOTERM_BP_FAT	cytokine production during immune response	2	0	0.087	22.3	1

## Sheet: GOTERM_BP_ALL
Category	Term	Count	%	P-Value	Fold Enrichment	Benjamini
GOTERM_BP_ALL	cellular process	258	5.4	0.042	1.1	1
GOTERM_BP_ALL	cellular metabolic process	167	3.5	0.029	1.1	1
GOTERM_BP_ALL	cellular macromolecule metabolic process	120	2.5	0.091	1.1	1
GOTERM_BP_ALL	cellular protein metabolic process	81	1.7	0.015	1.3	0.99
GOTERM_BP_ALL	biosynthetic process	76	1.6	0.088	1.2	1
GOTERM_BP_ALL	cellular biosynthetic process	73	1.5	0.072	1.2	1
GOTERM_BP_ALL	macromolecule biosynthetic process	53	1.1	0.084	1.2	1
GOTERM_BP_ALL	cellular macromolecule biosynthetic process	52	1.1	0.096	1.2	1
GOTERM_BP_ALL	positive regulation of biological process	44	0.9	0.056	1.3	1
GOTERM_BP_ALL	positive regulation of cellular process	41	0.9	0.027	1.4	1
GOTERM_BP_ALL	translation	22	0.5	0.013	1.8	1
GOTERM_BP_ALL	protein folding	11	0.2	0.036	2.1	1
GOTERM_BP_ALL	extracellular structure organization	9	0.2	0.014	2.8	1
GOTERM_BP_ALL	extracellular matrix organization	8	0.2	0.012	3.2	1
GOTERM_BP_ALL	regionalization	8	0.2	0.038	2.5	1
GOTERM_BP_ALL	ectoderm development	7	0.1	0.026	3.1	1
GOTERM_BP_ALL	response to inorganic substance	6	0.1	0.046	3	1
GOTERM_BP_ALL	leukocyte mediated immunity	6	0.1	0.046	3	1
GOTERM_BP_ALL	coenzyme biosynthetic process	6	0.1	0.05	3	1
GOTERM_BP_ALL	epidermis development	6	0.1	0.063	2.8	1
GOTERM_BP_ALL	anterior/posterior pattern formation	6	0.1	0.087	2.5	1
GOTERM_BP_ALL	glutamine family amino acid metabolic process	5	0.1	0.055	3.4	1
GOTERM_BP_ALL	vitamin metabolic process	5	0.1	0.084	3	1
GOTERM_BP_ALL	lymphocyte mediated immunity	5	0.1	0.097	2.8	1
GOTERM_BP_ALL	dicarboxylic acid transport	4	0.1	0.011	8.3	1
GOTERM_BP_ALL	antigen processing and presentation of peptide or polysaccharide antigen via MHC class II	4	0.1	0.036	5.3	1
GOTERM_BP_ALL	response to metal ion	4	0.1	0.062	4.3	1
GOTERM_BP_ALL	negative regulation of cell cycle	4	0.1	0.086	3.8	1
GOTERM_BP_ALL	response to unfolded protein	4	0.1	0.095	3.6	1
GOTERM_BP_ALL	negative regulation of cyclin-dependent protein kinase activity	3	0.1	0.045	8.5	1
GOTERM_BP_ALL	glutamate metabolic process	3	0.1	0.069	6.8	1
GOTERM_BP_ALL	cardiac muscle tissue growth	2	0	0.086	22.7	1
GOTERM_BP_ALL	anatomical structure regression	2	0	0.086	22.7	1
GOTERM_BP_ALL	cytokine production during immune response	2	0	0.086	22.7	1
GOTERM_BP_ALL	cardiac muscle cell proliferation	2	0	0.086	22.7	1
GOTERM_BP_ALL	striated muscle cell proliferation	2	0	0.086	22.7	1
GOTERM_BP_ALL	heart growth	2	0	0.086	22.7	1

## Sheet: GOTERM_BP_1
Category	Term	Count	%	P-Value	Fold Enrichment	Benjamini
GOTERM_BP_1	cellular process	258	5.4	0.017	1.1	0.27

## Sheet: GOTERM_BP_2
Category	Term	Count	%	P-Value	Fold Enrichment	Benjamini
GOTERM_BP_2	extracellular structure organization	9	0.2	0.014	2.8	0.89
GOTERM_BP_2	cellular metabolic process	167	3.5	0.023	1.1	0.83
GOTERM_BP_2	positive regulation of cellular process	41	0.9	0.026	1.4	0.74
GOTERM_BP_2	positive regulation of biological process	44	0.9	0.055	1.3	0.89
GOTERM_BP_2	biosynthetic process	76	1.6	0.081	1.2	0.93
GOTERM_BP_2	anatomical structure regression	2	0	0.086	22.8	0.9

## Sheet: GOTERM_BP_3
Category	Term	Count	%	P-Value	Fold Enrichment	Benjamini
GOTERM_BP_3	extracellular matrix organization	8	0.2	0.012	3.2	0.99
GOTERM_BP_3	positive regulation of cellular process	41	0.9	0.025	1.4	1
GOTERM_BP_3	antigen processing and presentation of peptide or polysaccharide antigen via MHC class II	4	0.1	0.036	5.4	1
GOTERM_BP_3	regionalization	8	0.2	0.037	2.5	0.99
GOTERM_BP_3	leukocyte mediated immunity	6	0.1	0.046	3	0.98
GOTERM_BP_3	response to inorganic substance	6	0.1	0.046	3	0.98
GOTERM_BP_3	positive regulation of biological process	44	0.9	0.053	1.3	0.98
GOTERM_BP_3	cellular biosynthetic process	73	1.5	0.066	1.2	0.99
GOTERM_BP_3	macromolecule biosynthetic process	53	1.1	0.077	1.2	0.99
GOTERM_BP_3	cellular macromolecule metabolic process	120	2.5	0.078	1.1	0.98
GOTERM_BP_3	vitamin metabolic process	5	0.1	0.083	3	0.98
GOTERM_BP_3	negative regulation of cell cycle	4	0.1	0.085	3.8	0.97
GOTERM_BP_3	heart growth	2	0	0.086	22.8	0.96
GOTERM_BP_3	cytokine production during immune response	2	0	0.086	22.8	0.96
GOTERM_BP_3	cardiac muscle tissue growth	2	0	0.086	22.8	0.96
GOTERM_BP_3	anatomical structure regression	2	0	0.086	22.8	0.96
GOTERM_BP_3	response to unfolded protein	4	0.1	0.094	3.6	0.97

## Sheet: GOTERM_BP_4
Category	Term	Count	%	P-Value	Fold Enrichment	Benjamini
GOTERM_BP_4	translation	22	0.5	0.014	1.8	1
GOTERM_BP_4	cellular protein metabolic process	81	1.7	0.016	1.3	1
GOTERM_BP_4	ectoderm development	7	0.1	0.026	3	1
GOTERM_BP_4	positive regulation of cellular process	41	0.9	0.028	1.4	1
GOTERM_BP_4	regionalization	8	0.2	0.039	2.5	1
GOTERM_BP_4	negative regulation of cyclin-dependent protein kinase activity	3	0.1	0.046	8.5	1
GOTERM_BP_4	leukocyte mediated immunity	6	0.1	0.047	3	0.99
GOTERM_BP_4	response to metal ion	4	0.1	0.063	4.3	1
GOTERM_BP_4	epidermis development	6	0.1	0.064	2.8	1
GOTERM_BP_4	cardiac muscle tissue growth	2	0	0.086	22.6	1
GOTERM_BP_4	cytokine production during immune response	2	0	0.086	22.6	1
GOTERM_BP_4	striated muscle cell proliferation	2	0	0.086	22.6	1
GOTERM_BP_4	anatomical structure regression	2	0	0.086	22.6	1
GOTERM_BP_4	negative regulation of cell cycle	4	0.1	0.087	3.8	1
GOTERM_BP_4	anterior/posterior pattern formation	6	0.1	0.089	2.5	1
GOTERM_BP_4	response to unfolded protein	4	0.1	0.096	3.6	1
GOTERM_BP_4	lymphocyte mediated immunity	5	0.1	0.099	2.8	1

## Sheet: GOTERM_BP_5
Category	Term	Count	%	P-Value	Fold Enrichment	Benjamini
GOTERM_BP_5	dicarboxylic acid transport	4	0.1	0.012	7.9	1
GOTERM_BP_5	translation	22	0.5	0.02	1.7	1
GOTERM_BP_5	ectoderm development	7	0.1	0.031	2.9	1
GOTERM_BP_5	cellular protein metabolic process	81	1.7	0.036	1.2	1
GOTERM_BP_5	protein folding	11	0.2	0.046	2	1
GOTERM_BP_5	negative regulation of cyclin-dependent protein kinase activity	3	0.1	0.049	8.1	1
GOTERM_BP_5	coenzyme biosynthetic process	6	0.1	0.058	2.8	1
GOTERM_BP_5	glutamine family amino acid metabolic process	5	0.1	0.063	3.3	1
GOTERM_BP_5	epidermis development	6	0.1	0.073	2.7	1
GOTERM_BP_5	cardiac muscle cell proliferation	2	0	0.09	21.7	1
GOTERM_BP_5	cytokine production during immune response	2	0	0.09	21.7	1
GOTERM_BP_5	heart growth	2	0	0.09	21.7	1
GOTERM_BP_5	negative regulation of cell cycle	4	0.1	0.095	3.6	1

## Sheet: GOTERM_CC_FAT
Category	Term	Count	%	P-Value	Fold Enrichment	Benjamini
GOTERM_CC_FAT	extracellular matrix part	8	0.2	0.012	3.16636	0.97
GOTERM_CC_FAT	ribosomal subunit	7	0.1	0.028	2.98787	0.98
GOTERM_CC_FAT	MHC class II protein complex	4	0.1	0.04	5.12206	0.98
GOTERM_CC_FAT	microsome	8	0.2	0.04	2.48786	0.94
GOTERM_CC_FAT	vesicular fraction	8	0.2	0.043	2.45282	0.91
GOTERM_CC_FAT	nuclear body	7	0.1	0.067	2.41875	0.96
GOTERM_CC_FAT	ribosome	15	0.3	0.079	1.61649	0.96
GOTERM_CC_FAT	basement membrane	5	0.1	0.081	3.02344	0.95
GOTERM_CC_FAT	non-membrane-bounded organelle	63	1.3	0.086	1.19463	0.94
GOTERM_CC_FAT	intracellular non-membrane-bounded organelle	63	1.3	0.086	1.19463	0.94
GOTERM_CC_FAT	cytosol	19	0.4	0.088	1.48246	0.92

## Sheet: GOTERM_MF_FAT
Category	Term	Count	%	P-Value	Fold Enrichment	Benjamini
GOTERM_MF_FAT	dicarboxylic acid transmembrane transporter activity	4	0.1	0.0073	9.41374	0.98
GOTERM_MF_FAT	RNA binding	24	0.5	0.021	1.64193	1
GOTERM_MF_FAT	retinol binding	3	0.1	0.033	10.0862	1
GOTERM_MF_FAT	retinal binding	3	0.1	0.033	10.0862	1
GOTERM_MF_FAT	lipid binding	16	0.3	0.036	1.77618	0.99
GOTERM_MF_FAT	cyclin-dependent protein kinase inhibitor activity	3	0.1	0.042	8.82538	0.99
GOTERM_MF_FAT	carboxylic acid binding	7	0.1	0.044	2.70066	0.98
GOTERM_MF_FAT	enzyme activator activity	11	0.2	0.051	1.97617	0.98
GOTERM_MF_FAT	transcription repressor activity	8	0.2	0.052	2.35344	0.97
GOTERM_MF_FAT	sodium:dicarboxylate symporter activity	3	0.1	0.053	7.84478	0.96
GOTERM_MF_FAT	acyl-CoA binding	3	0.1	0.053	7.84478	0.96
GOTERM_MF_FAT	manganese ion binding	7	0.1	0.057	2.53447	0.95
GOTERM_MF_FAT	structural constituent of ribosome	13	0.3	0.059	1.78916	0.95
GOTERM_MF_FAT	GTPase regulator activity	15	0.3	0.062	1.68103	0.94
GOTERM_MF_FAT	solute:cation symporter activity	6	0.1	0.064	2.76875	0.93
GOTERM_MF_FAT	monocarboxylic acid binding	4	0.1	0.064	4.27897	0.92
GOTERM_MF_FAT	isoprenoid binding	3	0.1	0.064	7.06031	0.9
GOTERM_MF_FAT	retinoid binding	3	0.1	0.064	7.06031	0.9
GOTERM_MF_FAT	nucleoside-triphosphatase regulator activity	15	0.3	0.078	1.6268	0.93
GOTERM_MF_FAT	sequence-specific DNA binding	20	0.4	0.08	1.48482	0.92
GOTERM_MF_FAT	prostaglandin-endoperoxide synthase activity	2	0	0.083	23.5344	0.92
GOTERM_MF_FAT	solute:sodium symporter activity	5	0.1	0.088	2.94179	0.92
GOTERM_MF_FAT	structural molecule activity	23	0.5	0.088	1.41699	0.91
GOTERM_MF_FAT	protein serine/threonine kinase inhibitor activity	3	0.1	0.089	5.88359	0.9

## Sheet: KEGG_PATHWAY
Category	Term	Count	%	P-Value	Fold Enrichment	Benjamini
KEGG_PATHWAY	Olfactory transduction	45	0.9	0.00046	1.67933	0.066
KEGG_PATHWAY	Antigen processing and presentation	10	0.2	0.0048	3.04675	0.3
KEGG_PATHWAY	Type I diabetes mellitus	7	0.1	0.011	3.66391	0.41
KEGG_PATHWAY	Cell adhesion molecules (CAMs)	13	0.3	0.023	2.05715	0.58
KEGG_PATHWAY	Asthma	5	0.1	0.027	4.25275	0.56
KEGG_PATHWAY	Graft-versus-host disease	5	0.1	0.056	3.4022	0.76
KEGG_PATHWAY	Allograft rejection	5	0.1	0.082	3.00194	0.84
KEGG_PATHWAY	Adipocytokine signaling pathway	7	0.1	0.085	2.26814	0.81
